# Supplementary material for: Energy Expenditure of Dynamic Submaximal Human Plantarflexion Movements: Model Prediction and Validation by in-vivo Magnetic Resonance Spectroscopy
Source: Front Bioeng Biotechnol. 2020 Jun 26;8:622. doi: 10.3389/fbioe.2020.00622 (PMC7332772; doi:10.3389/fbioe.2020.00622)
Supplement: Supplementary file 1 [file Data_Sheet_1.ZIP]

Archive with 23 entries (20 files):
- ElectronicSupplementaryMaterial/
- ElectronicSupplementaryMaterial/MAIN_run_sim_plot_results.m
- __MACOSX/
- __MACOSX/ElectronicSupplementaryMaterial/
- __MACOSX/ElectronicSupplementaryMaterial/._MAIN_run_sim_plot_results.m
- ElectronicSupplementaryMaterial/experimental_data_gm_norm_MVC.mat
- __MACOSX/ElectronicSupplementaryMaterial/._experimental_data_gm_norm_MVC.mat
- ElectronicSupplementaryMaterial/experimental_data_energy.mat
- __MACOSX/ElectronicSupplementaryMaterial/._experimental_data_energy.mat
- ElectronicSupplementaryMaterial/experimental_data_Time.mat
- __MACOSX/ElectronicSupplementaryMaterial/._experimental_data_Time.mat
- ElectronicSupplementaryMaterial/library_mtu_simulink.slx
- __MACOSX/ElectronicSupplementaryMaterial/._library_mtu_simulink.slx
- ElectronicSupplementaryMaterial/init_muscle_exp.m
- __MACOSX/ElectronicSupplementaryMaterial/._init_muscle_exp.m
- ElectronicSupplementaryMaterial/init_muscle_force_equilib.m
- __MACOSX/ElectronicSupplementaryMaterial/._init_muscle_force_equilib.m
- ElectronicSupplementaryMaterial/Model_of_plantarflexions.slx
- __MACOSX/ElectronicSupplementaryMaterial/._Model_of_plantarflexions.slx
- ElectronicSupplementaryMaterial/experimental_data_ankle_angle_60sec.mat
- __MACOSX/ElectronicSupplementaryMaterial/._experimental_data_ankle_angle_60sec.mat
- ElectronicSupplementaryMaterial/muscle_param_GM_exp.m
- __MACOSX/ElectronicSupplementaryMaterial/._muscle_param_GM_exp.m
